# Supplementary material for: Elevated Serum Levels of Retinol-Binding Protein 4 Are Associated with Breast Cancer Risk: A Case-Control Study
Source: PLoS One. 2016 Dec 21;11(12):e0167498. doi: 10.1371/journal.pone.0167498 (PMC5176270; doi:10.1371/journal.pone.0167498)
Supplement: S1 Table — (XLSX) [file pone.0167498.s001.xlsx]

## Sheet: case
Group	Age	Miscarriage	Menopause	MenarcheAgeyears	FBGmmolL	TGmmolL	TCmmolL	HDLmmolL	LDLmmolL	RBP4ugml	BMIkgm2	P53	Metastasis	Histopathological	ER	PR	TNMstage
Case	54	No	Yes	19	5.01	2.15	6.2	1.29	3.65	35.62	23.7332	Negative	No	invasive ductal carcinoma	Negative	Negative	Ⅲ
Case	44	No	Yes	17	4.56	2.4	4.93	1.13	3.59	29.93	21.7993	Negative	No	invasive ductal carcinoma	Negative	Negative	Ⅱ
Case	50	No	Yes	14	4.98	0.98	6.22	1.6	3.69	40.24	28.6048	Negative	No	invasive ductal carcinoma	Negative	Negative	Ⅲ
Case	30	No	Yes	12	4.38	3.75	4.96	1.09	2.3	46.38	27.2509	Negative	No	invasive ductal carcinoma	Positive	Negative	Ⅲ
Case	26	No	Yes		4.79	0.55	3.14	2.22	1.94	29.75	18.8271	Negative	No	fibroadenoma	Positive	Positive	Ⅰ
Case	40	No	Yes	13	4.63	1	3.84	1.53	1.83	29.57	21.6713	Negative	No	invasive ductal carcinoma	Negative	Negative	Ⅱ
Case	28	No	Yes	17		1.28	3.92	1.28	1.91	20.11	21.5139	Negative	No	invasive ductal carcinoma	Positive	Positive	Ⅰ
Case	28	No	Yes	16		0.88	3.85	1.33	1.97	18.67	17.0562	Negative	No	fibroadenoma	Positive	Positive	Ⅱ
Case	68	Yes	No		4.97	2.32	3.41	0.97	1.62	29.75	24	Positive	No	invasive ductal carcinoma	Negative	Negative	Ⅱ
Case	32	No	Yes	13	4.56	1.15	4.87	1.57	2.46	23.92	21.7738	Negative	No	breast carcinoma in situ(CLS)	Positive	Positive	Ⅰ
Case	55	No	No	14	5.39	1.1	3.91	1.64	2.1	33.23	31.1111	Positive	No	invasive lobular carcinoma	Positive	Positive	Ⅰ
Case	50	Yes	Yes	13	5.85	1.2	5.19	1.72	3.2	29.75	19.8413	Negative	No	invasive lobular carcinoma	Positive	Positive	Ⅲ
Case	50	No	Yes	15	5.66	1.22	2.85	1.01	1.62	29.57	23.6244	Negative	Yes	invasive ductal carcinoma	Positive	Positive	Ⅲ
Case	70	No	No	19	4.61	0.93	4.69	1.28	2.17	43.6799	29.0533	Positive	Yes	invasive ductal carcinoma	Negative	Positive	Ⅲ
Case	50	Yes	Yes	15	5.12	1.16	4.85	1.35	2.99	33.42	23.6652	Negative	Yes	invasive ductal carcinoma	Positive	Negative	Ⅰ
Case	63	No	No	13	8.57	2.42	6.83	1.19	4.14	36.91	29.7211	Positive	No	invasive lobular carcinoma	Negative	Negative	Ⅲ
Case	49	No	Yes	14	6.64	0.93	5.1	1.57	2.77	52	26.3465	Positive	No	invasive lobular carcinoma	Negative	Negative	Ⅰ
Case	34	Yes	Yes	14	4.42	1.06	3.1	1.29	1.49	31.58	22.6562	Positive	Yes	invasive ductal carcinoma	Positive	Positive	Ⅱ
Case	55	No	No	16	12.95	6.24	6.79	1.23	3.25	23.92	19.9219	Negative	Yes	invasive ductal carcinoma	Positive	Positive	Ⅱ
Case	58	No	No	17	4.86	2.42	4.14	0.96	2.12	35.99	23.8236	Positive	Yes	invasive ductal carcinoma	Negative	Negative	Ⅱ
Case	48	No	Yes	15	5.18	1.71	5	1.27	3.86	33.42	23.6244	Positive	No	invasive ductal carcinoma	Negative	Negative	Ⅲ
Case	48	No	Yes	17	5.01	2.79	6.1	1.68	3.54	36.36	24.4646	Negative	No	invasive ductal carcinoma	Positive	Positive	Ⅱ
Case	53	No	No	16	4.96	1.56	5.49	1.03	3.18	25.55	25.2092	Positive	No	invasive ductal carcinoma	Positive	Positive	Ⅱ
Case	49	No	Yes	17	3.58	1.36	4.45	1.28	2.04	26.83	27.3437	Positive	No	invasive ductal carcinoma	Positive	Positive	Ⅰ
Case	35	Yes	Yes	15	4.05	1.21	3.92	1.43	2.2	30.66	22.231	Positive	No	invasive ductal carcinoma	Positive	Positive	Ⅰ
Case	26	No	Yes	13	4.89	0.5	3.45	1.26	1.84	18.85	18.8189	Negative	No	invasive ductal carcinoma	Positive	Positive	Ⅲ
Case	65	Yes	No	18	8.98	1.541	5.53	1.51	2.9	30.66	22.2656	Positive	Yes	invasive ductal carcinoma	Negative	Negative	Ⅱ
Case	58	No	No	12	8.26	0.38	4.87	1.44	2.97	36.18	24.7934	Positive	No	invasive ductal carcinoma	Positive	Negative	Ⅱ
Case	38	No	No	14	4.11	1.68	4.43	1.41	2.1	18.3	17.6309	Negative	Yes	invasive lobular carcinoma	Positive	Positive	Ⅱ
Case	66	No	No	18	5.73	5.18	4.93	1.11	2	30.12	22.0317	Positive	No	breast carcinoma in situ(CLS)	Positive	Positive	Ⅰ
Case	57	No	No	18	4.81	1.97	4.36	1.18	2.28	37.1	24.6548	Negative	No	breast carcinoma in situ(CLS)	Negative	Negative	Ⅰ
Case	50	No	Yes	16	4.05	1.3	5.25	1.72	2.88	48.25	31.6032	Positive	No	breast carcinoma in situ(CLS)	Negative	Negative	Ⅱ
Case	55	No	No	19	6.17	1.82	6.3	1.27	3.97	41.91	27.1809	Positive	No	breast carcinoma in situ(CLS)	Negative	Negative	Ⅱ
Case	42	No	Yes	14	5.52	0.84	5.54	1.45	3.27	31.58	22.8516	Negative	Yes	breast carcinoma in situ(CLS)	Positive	Positive	Ⅰ
Case	50	No	Yes	17	4.31	2.21	4.31	0.89	2.16	36.18	24.2187	Negative	No	invasive ductal carcinoma	Negative	Negative	Ⅱ
Case	61	No	No		6.78	3.18	4.89	1.44	2.47	24.1	26.0375	Positive	Yes	invasive ductal carcinoma	Negative	Negative	Ⅳ
Case	49	No	Yes	13	5.25	2.49	4.77	1.25	2.49	36.91	24.4646	Positive	No	invasive ductal carcinoma	Negative	Negative	Ⅱ
Case	56	No	No	19	4.36	2.79	5.95	1.24	3.2	37.28	24.7676	Negative	Yes	breast carcinoma in situ(CLS)	Positive	Positive	Ⅰ
Case	41	No	Yes	16	5.12	1.41	5.1	1.38	2.49	36.36	24.2187	Positive	No	invasive ductal carcinoma	Negative	Negative	Ⅱ
Case	41	No	Yes	13	3.67	1.57	4.59	1.34	2.68	29.93	26.5625	Positive	No	invasive ductal carcinoma	Negative	Negative	Ⅱ
Case	49	No	No	19	4.59	0.42	4.88	1.94	2.17	23.0924	20.7612	Negative	Yes	invasive ductal carcinoma	Negative	Negative	Ⅲ
Case	57	No	No	14	5.51	3.06	4.88	0.95	3.14	45.3536	29.7211	Positive	No	invasive ductal carcinoma	Negative	Negative	Ⅱ
Case	42	No	Yes	16	7.45	2.25	4.38	1.06	1.91	42.7247	24.8016	Positive	No	invasive ductal carcinoma	Negative	Negative	Ⅱ
Case	47	No	Yes	13	6.78	3.08	3.54	0.99	1.92	32.5095	24.0346	Negative	No	invasive ductal carcinoma	Negative	Negative	Ⅱ
Case	47	No	Yes	15	5.14	0.48	6.16	2.29	3.13	31.8004	24.0055	Positive	No	invasive ductal carcinoma	Negative	Negative	Ⅱ
Case	53	No	Yes	15	7.08	1.82	5.2	1.34	2.94	20.8344	28.125	Negative	No	invasive ductal carcinoma	Positive	Positive	Ⅰ
Case	35	No	Yes	13	4.11	1.49	4.35	1.45	2.07	25.0073	22.4813	Negative	No	invasive ductal carcinoma	Negative	Negative	Ⅰ
Case	56	No	Yes		5.93	1.61	5.42	1.21	3.26	37.2836	24.2439	Positive	No	invasive lobular carcinoma	Positive	Positive	Ⅰ
Case	34	No	Yes	14	4.07	0.9	3.22	1.13	1.93	24.4618	24.2187	Negative	No	invasive ductal carcinoma	Positive	Positive	Ⅰ
Case	47	No	Yes	16	5.21	3.02	6.68	1.82	2.78	30.1156	28.3987	Negative	No	invasive lobular carcinoma	Negative	Negative	Ⅰ
Case	42	No	Yes	13	4.87	1.62	4.52	1.37	1.95	25.01	20.5457	Negative	No	invasive ductal carcinoma	Negative	Negative	Ⅱ
Case	54	No	No	18	4.01	1.19	6.59	1.42	4.01	33.05	23.4221	Negative	Yes	invasive ductal carcinoma	Negative	Positive	Ⅲ
Case	54	No	No	12	3.95	3.28	5.52	1.08	3.15	35.99	23.7954	Negative	Yes	invasive ductal carcinoma	Negative	Negative	Ⅱ
Case	63	No	No	18	5.86	4.53	5.65	1	2.5	35.62	23.7954	Positive	No	breast carcinoma in situ(CLS)	Negative	Positive	Ⅰ
Case	46	No	Yes		4.3	0.5	5.88	2.55	2.58	42.2475	25.2174	Negative	No	invasive ductal carcinoma	Positive	Positive	Ⅱ
Case	42	No	Yes	16	5.85	1.17	4.93	1.3	3.12	26.83	27.3437	Positive	No	invasive ductal carcinoma	Negative	Negative	Ⅱ
Case	47	No	Yes	15	4.81	0.92	4.2	1.43	2.41	33.05	23.4337	Positive	No	invasive lobular carcinoma	Positive	Positive	Ⅰ
Case	52	No	Yes	18	4.82	0.88	5.15	1.41	2.86	24.46	20.202	Positive	Yes	invasive ductal carcinoma	Positive	Negative	Ⅱ
Case	49	No	Yes	13	4.81	1.35	5.43	1.17	3.26	37.1	24.7475	Negative	No	invasive ductal carcinoma	Negative	Negative	Ⅱ
Case	51	No	Yes	16	4.74	1.03	5.58	1.38	3.43	36.36	24.4444	Negative	No	invasive ductal carcinoma	Negative	Negative	Ⅱ
Case	56	No	Yes	16	7.06	1.38	4.77	1.02	2.73	36.91	28.4444	Positive	No	invasive ductal carcinoma	Positive	Positive	Ⅱ
Case	43	No	Yes	15	6.97	3.18	4.75	1.07	2.28	29.93	27.3437	Negative	Yes	invasive ductal carcinoma	Positive	Positive	Ⅱ
Case	54	No	No	16	5.31	1.06	5.14	1.32	2.85	36.36	25.711	Positive	No	invasive ductal carcinoma	Negative	Negative	Ⅱ
Case	36	Yes	Yes	14	4.84	0.65	5.23	1.55	3.09	40.24	24.7676	Negative	No	invasive ductal carcinoma	Positive	Positive	Ⅰ
Case	59	No	No	17	5.3	1.81	5.66	1.02	3.61	40.43	25	Positive	Yes	invasive ductal carcinoma	Positive	Positive	Ⅲ
Case	50	Yes	Yes	21	4.68	2.25	4.54	1.02	2.85	41.54	27.5482	Positive	No	invasive lobular carcinoma	Negative	Negative	Ⅰ
Case	47	No	Yes	14	4.3	1.2	5.04	1.64	3.08	27.92	20.8117	Positive	No	invasive lobular carcinoma	Positive	Positive	Ⅰ
Case	61	No	No	17	6.54	1.86	6.89	1.39	3.88	42.4861	26.7759	Positive	Yes	invasive ductal carcinoma	Negative	Negative	Ⅳ
Case	53	No	No	17	4.92	2.03	5.86	1.34	3.24	32.87	23.0469	Positive	No	invasive ductal carcinoma	Positive	Positive	Ⅱ
Case	60	No	No	13	4.58	1.44	5.55	1.41	3.32	33.23	28.9811	Negative	No	invasive lobular carcinoma	Positive	Positive	Ⅰ
Case	42	No	Yes	16	4.9	1.09	4.78	1.44	2.76	25.19	25.7117	Positive	No	fibroadenoma	Positive	Positive	Ⅰ
Case	52	No	Yes	18	5.88	2.63	5.18	1.37	2.93	39.68	31.1111	Negative	No	invasive ductal carcinoma	Positive	Negative	Ⅰ
Case	49	No	No	16	4.98	1.96	5.69	1.17	3.8	31.76	22.9568	Positive	No	invasive lobular carcinoma	Positive	Positive	Ⅰ
Case	39	No	Yes	12	4.61	0.96	6.23	2.22	3.09	31.76	25.3906	Positive	No	invasive lobular carcinoma	Positive	Positive	Ⅰ
Case	50	No	Yes	16	5.2	1.24	6.22	1.24	4.11	30.12	22.0317	Positive	No	invasive lobular carcinoma	Positive	Positive	Ⅰ
Case	56	No	No	15	4.74	1.12	4.76	1.22	2.82	27.19	20.7612	Positive	No	invasive ductal carcinoma	Positive	Positive	Ⅱ
Case	63	No	No	17	7.15	1.35	5.36	1.14	3.33	48.25	28.1969	Positive	No	invasive ductal carcinoma	Negative	Negative	Ⅱ
Case	45	No	Yes	16	4.29	3.54	4.69	0.98	2.44	42.7247	25.5296	Positive	No	invasive ductal carcinoma	Positive	Positive	Ⅰ
Case	49	No	Yes	15	4.16	1.05	4.48	1.58	2.36	30.12	22.0317	Negative	No	fibroadenoma	Positive	Positive	Ⅰ
Case	50	Yes	Yes	14	4.65	1.26	6.13	1.32	3.86	43.3979	25.2174	Positive	Yes	invasive ductal carcinoma	Negative	Negative	Ⅱ
Case	41	No	Yes	18	4.79	1.89	3.32	0.95	2.01	37.28	27.0416	Negative	No	invasive lobular carcinoma	Positive	Positive	Ⅰ
Case	49	No	No	18	10.83	1.88	5.12	1.07	3.04	43.4411	25.0995	Negative	No	invasive ductal carcinoma	Negative	Negative	Ⅱ
Case	72	No	Yes	15	4.88	0.97	4.41	1.69	2.07	33.6	21.7778	Positive	No	invasive lobular carcinoma	Positive	Positive	Ⅰ
Case	55	No	No	17	5.46	1.81	5.54	1.16	3.37	34.8874	27.7767	Positive	Yes	invasive lobular carcinoma	Negative	Negative	Ⅲ
Case	49	No	Yes	15	5.36	2.32	4.64	1.22	2.35	19.6534	30.8248	Negative	No	invasive lobular carcinoma	Negative	Negative	Ⅰ
Case	42	No	Yes	14	4.13	1.57	4.49	1.66	2	24.4618	27.0993	Negative	No	fibroadenoma	Positive	Positive	Ⅰ
Case	31	No	Yes	14	4.62	0.8	3.03	1.12	1.42	18.3	19.1327	Negative	No	invasive lobular carcinoma	Positive	Positive	Ⅰ
Case	48	Yes	Yes	19	9.78	0.97	6.07	2.54	3.01	38.6746	23.8751	Positive	Yes	invasive ductal carcinoma	Negative	Negative	Ⅱ
Case	38	No	Yes	14	4.67	0.91	5.73	1.53	3.16	20.1108	19.5312	Positive	No	invasive ductal carcinoma	Positive	Positive	Ⅱ
Case	71	No	No	15	3.83	0.99	5.41	1.83	2.2	37.0113	20.8117	Negative	No	invasive lobular carcinoma	Positive	Positive	Ⅰ
Case	37	Yes	Yes	13	4.89	0.73	4.57	2.07	1.97	21.6868	23.0469	Positive	No	invasive lobular carcinoma	Positive	Positive	Ⅰ
Case	58	No	No	15	5.11	1.95	6.09	2.31	2.56	41.54	25.3906	Positive	No	invasive ductal carcinoma	Negative	Negative	Ⅱ
Case	49	No	Yes	14	4.84	0.92	5.06	1.47	3.03	38.6746	23.815	Positive	No	invasive ductal carcinoma	Positive	Positive	Ⅲ
Case	43	No	Yes	17	4.28	0.47	3.94	1.79	1.83	37.2488	24.0346	Positive	No	invasive ductal carcinoma	Positive	Positive	Ⅰ
Case	58	No	No	18	6.88	1.96	3.1	0.39	1.96	36.2993	19.052	Negative	No	invasive ductal carcinoma	Positive	Positive	Ⅰ
Case	47	No	Yes	14	4.63	1.07	6.78	1.32	3.83	44.636	22.151	Negative	No	invasive ductal carcinoma	Positive	Positive	Ⅲ
Case	42	Yes	Yes	12	4.97	0.76	3.39	0.98	1.71	28.0262	25.5296	Negative	No	invasive ductal carcinoma	Negative	Negative	Ⅱ
Case	36	No	Yes	14	4.42	1.21	4.29	1.25	2.41	38.1991	25.2174	Positive	No	invasive ductal carcinoma	Negative	Positive	Ⅱ
Case	42	No	Yes	15	4.64	3.06	4.59	1.19	2.26	29.3839	25.0995	Positive	No	invasive ductal carcinoma	Negative	Negative	Ⅱ
Case	49	No	No	16	4.73	3.01	5.11	1.38	2.64	19.6534	19.5312	Positive	No	invasive ductal carcinoma	Negative	Negative	Ⅲ
Case	44	No	Yes	15	4.85	3.03	4.66	1.11	2.44	27.9225	27.5482	Positive	No	invasive ductal carcinoma	Negative	Negative	Ⅰ
Case	59	No	No	16	4.72	0.76	4.79	1.44	2.91	36.73	23.5078	Negative	No	invasive ductal carcinoma	Positive	Positive	Ⅰ
Case	56	No	Yes	13	5.65	3.87	4.86	1.16	2.57	30.2986	25.5937	Negative	Yes	invasive ductal carcinoma	Negative	Negative	Ⅱ
Case	39	No	Yes		4.69	0.69	4.18	1.49	2.16	18.67	20.0288	Negative	Yes	invasive lobular carcinoma	Negative	Negative	Ⅱ
Case	64	No	No	14	4.65	0.83	4.36	1.29	2.32	31.3976	21.2585	Positive	No	invasive ductal carcinoma	Negative	Negative	Ⅱ
Case	61	Yes	No	13	7.37	1.89	5.2	1.07	2.97	33.9676	25.6369	Negative	Yes	invasive ductal carcinoma	Negative	Negative	Ⅱ
Case	54	No	No	17	4.63	0.66	5.85	1.42	3.64	36.3611	26.5625	Positive	Yes	invasive ductal carcinoma	Negative	Negative	Ⅱ
Case	54	Yes	Yes	16	4.53	2.08	4.88	1.04	2.73	17.4028	26.3465	Positive	No	invasive ductal carcinoma	Positive	Positive	Ⅲ
Case	47	Yes	Yes	16	6.36	7.11	5.63	0.96	1.56	42.0971	29.2969	Negative	No	invasive ductal carcinoma	Positive	Positive	Ⅲ
Case	42	No	Yes	15	4.61	0.69	2.96	1.36	1.39	31.3976	22.4766	Negative	No	invasive ductal carcinoma	Negative	Negative	Ⅰ
Case	47	No	Yes	19	3.83	1.71	5.84	1.63	3.01	35.2556	23.8751	Negative	No	invasive ductal carcinoma	Negative	Negative	Ⅱ
Case	47	No	Yes	14	4.49	0.72	5.41	1.29	3.84	18.6534	28.6048	Positive	No	invasive ductal carcinoma	Positive	Positive	Ⅲ
Case	53	No	Yes	14	5.06	2.37	5.04	1.1	3.4	29.0183	23.1473	Negative	No	invasive lobular carcinoma	Positive	Positive	Ⅰ
Case	54	No	No	16	5.45	0.71	4.66	1.54	2.77	44.3282	22.8928	Positive	Yes	invasive ductal carcinoma	Negative	Negative	Ⅲ
Case	56	No	No	13	6.68	1.54	4.9	1.11	3.25	39.3166	28.125	Negative	No	invasive ductal carcinoma	Positive	Positive	Ⅲ
Case	34	Yes	No	19	4.33	1.59	5.96	1.13	3.69	34.8874	24.974	Positive	No	invasive ductal carcinoma	Positive	Positive	Ⅱ
Case	47	No	No	18	6.13	0.53	6.37	1.59	4.26	18.802	24.2187	Negative	Yes	invasive lobular carcinoma	Positive	Positive	Ⅱ
Case	55	No	No	18	4.11	0.71	4.61	1.15	2.7	19.6534	26.2596	Positive	Yes	invasive ductal carcinoma	Negative	Negative	Ⅱ
Case	60	No	No	17	4.36	2.43	5.39	1.25	3	51.02	22.9398	Positive	Yes	invasive ductal carcinoma	Negative	Negative	Ⅲ
Case	56	No	No	16	4.73	1.38	4.77	1.02	2.73	43.3979	32.0499	Negative	Yes	invasive ductal carcinoma	Positive	Positive	Ⅱ
Case	49	No	No	14	4.92	2.45	5.33	1.09	3.02	28.105	25.5296	Negative	Yes	invasive ductal carcinoma	Positive	Positive	Ⅱ
Case	63	No	No	14	5.58	1.03	5.66	1.54	3.25	26.6458	21.5645	Negative	Yes	invasive ductal carcinoma	Negative	Negative	Ⅲ
Case	35	No	Yes	15	4.83	2.13	5.06	1.14	2.86	17.7634	29.2969	Negative	No	invasive ductal carcinoma	Negative	Negative	Ⅲ
Case	70	No	No	19	4.61	0.76	3.63	1.15	1.93	32.8652	26.0375	Positive	Yes	invasive ductal carcinoma	Negative	Positive	Ⅱ
Case	49	No	No	15	5.47	4.93	4.14	0.94	1.96	29.7497	21.1553	Positive	No	invasive ductal carcinoma	Negative	Positive	Ⅱ
Case	54	No	No	16	14.86	0.95	6.04	1.46	3.45	31.2144	25.2174	Positive	No	invasive lobular carcinoma	Positive	Positive	Ⅲ
Case	42	No	No	17	5.52	1.1	4.01	1.02	2.3	21.921	25.0995	Positive	No	invasive lobular carcinoma	Negative	Negative	Ⅰ
Case	47	No	Yes	11	4.59	1.66	4.91	1.05	2.69	51.1116	19.5312	Positive	No	invasive lobular carcinoma	Negative	Positive	Ⅲ
Case	53	No	Yes	14	5.05	0.78	5.71	1.48	2.71	28.4973	24.4444	Negative	No	invasive ductal carcinoma	Positive	Positive	Ⅱ
Case	54	No	Yes	15	4.31	0.36	4.63	1.72	2.48	20.1108	24.8016	Negative	No	invasive lobular carcinoma	Positive	Positive	Ⅱ
Case	35	No	No	14	4.93	1.78	6.34	1.2	3.64	53.52	25.5937	Positive	No	invasive lobular carcinoma	Positive	Positive	Ⅲ
Case	34	No	Yes	12	6.58	0.81	4.14	1.63	2	51.02	17.7154	Negative	No	breast carcinoma in situ(CLS)	Negative	Negative	Ⅲ
Case	43	No	Yes	16	4.29	3.54	4.69	0.98	2.44	21.6868	32.2222	Positive	Yes	invasive ductal carcinoma	Positive	Positive	Ⅱ
Case	54	No	Yes	15	4.47	0.71	4.7	1.5	2.53	43.4411	21.4844	Positive	No	invasive ductal carcinoma	Negative	Negative	Ⅱ
Case	55	Yes	No	18	13.25	1.14	5.68	1.05	3.54	36.2993	22.5827	Positive	No	invasive ductal carcinoma	Negative	Negative	Ⅲ
Case	60	No	No	18	4.8	0.5	5.62	2.04	3.01	47.749	29.2304	Negative	No	invasive ductal carcinoma	Positive	Positive	Ⅱ
Case	42	No	No	18	5.59	2.18	6.01	1.27	3.06	48.7087	21.2585	Positive	No	invasive lobular carcinoma	Negative	Negative	Ⅰ
Case	42	No	No	16	4.76	2.63	6.37	1.61	3.24	49.1888	25.6369	Negative	No	invasive lobular carcinoma	Negative	Negative	Ⅰ
Case	47	No	Yes	15	4.58	2.02	6.32	1.42	4.03	31.8004	23.4221	Positive	No	breast carcinoma in situ(CLS)	Positive	Positive	Ⅰ
Case	47	Yes	Yes	14	4.58	1.74	4.91	1.11	2.96	39.6262	24.3418	Negative	No	invasive ductal carcinoma	Positive	Positive	Ⅱ
Case	53	No	Yes	16	6.55	2.71	6.11	1.28	3.14	39.3882	25.5296	Positive	No	invasive ductal carcinoma	Positive	Positive	Ⅱ
Case	54	No	Yes		5.25	3.39	8.29	1.25	5.16	53.7611	23.8751	Negative	Yes	invasive ductal carcinoma	Positive	Positive	Ⅲ
Case	35	No	Yes	13	5.41	0.62	4.2	1.42	2.17	19.802	25.2174	Positive	No	invasive ductal carcinoma	Negative	Negative	Ⅱ
Case	56	No	No	12	4.62	2.53	4.68	0.99	2.45	43.4467	25.0995	Negative	Yes	invasive ductal carcinoma	Negative	Negative	Ⅱ
Case	34	No	Yes	12	4.65	1.78	5.03	1.35	2.74	39.6262	24.4646	Positive	No	invasive ductal carcinoma	Negative	Negative	Ⅲ
Case	47	No	Yes		4.09	1.79	4.74	1.25	2.69	49.1888	26.2596	Positive	No	invasive ductal carcinoma	Positive	Negative	Ⅰ
Case	54	No	No	16	4.7	1.38	6.66	1.8	3.53	44.1578	19.5312	Positive	No	breast carcinoma in situ(CLS)	Positive	Positive	Ⅱ
Case	60	No	Yes	14	4.94	3.84	5.34	1.06	2.28	17.4807	25.2174	Negative	Yes	invasive ductal carcinoma	Negative	Negative	Ⅱ
Case	42	No	Yes	16	4.18	1.32	5.08	1.22	2.93	47.2695	25.5937	Positive	No	invasive ductal carcinoma	Negative	Negative	Ⅱ
Case	54	No	No	17	5.46	0.68	5	1.86	2.5	27.5554	26.4855	Negative	No	invasive ductal carcinoma	Positive	Positive	Ⅲ
Case	54	Yes	Yes	16	4.75	0.97	6.09	1.77	2.88	17.7634	21.2585	Positive	No	invasive ductal carcinoma	Negative	Negative	Ⅱ
Case	63	No	Yes	12	4.36	0.76	5.95	1.25	2.91	32.5095	20.7612	Positive	Yes	invasive lobular carcinoma	Negative	Negative	Ⅱ
Case	42	No	Yes	15	5.51	0.81	4.65	1.16	2.2	18.6534	24.0346	Positive	No	invasive ductal carcinoma	Positive	Positive	Ⅱ
Case	47	No	Yes	13	4.88	0.86	5	1.86	2.5	38.6746	28.8889	Positive	Yes	invasive ductal carcinoma	Positive	Positive	Ⅱ
Case	53	No	Yes		6.3	1.01	4.9	1.01	2.9	48.7087	32.0499	Negative	No	invasive ductal carcinoma	Positive	Positive	Ⅰ
Case	56	No	Yes	13	4.63	0.96	4.75	1.39	2.74	36.7739	25.6369	Negative	No	invasive ductal carcinoma	Positive	Negative	Ⅱ
Case	34	Yes	Yes	13	4.97	7.46	4.46	0.93	1.98	54.7262	23.8751	Negative	No	breast carcinoma in situ(CLS)	Negative	Negative	Ⅱ
Case	47	No	Yes	13	4.57	1.33	3.27	1.05	1.45	42.4861	29.2969	Negative	No	invasive ductal carcinoma	Positive	Positive	Ⅰ
Case	54	No	Yes	16	4.91	0.86	5.07	1.65	2.75	43.6799	26.2596	Negative	No	invasive ductal carcinoma	Negative	Negative	Ⅱ
Case	55	No	Yes	14	4.7	2.07	5.36	1.58	2.63	42.2475	26.0375	Positive	Yes	invasive ductal carcinoma	Negative	Negative	Ⅱ
Case	60	No	Yes	12	4.69	0.56	4.52	1.92	1.95	45.8322	32.0499	Negative	Yes	invasive ductal carcinoma	Negative	Negative	Ⅱ
Case	42	No	Yes	16	6.14	2.7	4.52	0.96	2.83	18.1806	29.2969	Positive	Yes	invasive ductal carcinoma	Positive	Positive	Ⅱ
Case	54	No	Yes	15	6.42	1.08	5.23	1.35	3.15	37.7238	26.0375	Negative	Yes	invasive ductal carcinoma	Negative	Negative	Ⅱ
Case	63	No	Yes	14	4.61	0.85	5.84	1.8	2.9	48.25	32.2222	Positive	No	invasive ductal carcinoma	Negative	Negative	Ⅱ
Case	42	No	Yes	14	5.05	0.78	5.71	1.48	2.71	36.062	21.9713	Negative	Yes	invasive ductal carcinoma	Positive	Positive	Ⅲ
Case	47	No	Yes	15	3.89	1.01	7.01	1.72	4.12	20.1108	24.4444	Positive	No	invasive ductal carcinoma	Positive	Positive	Ⅱ
Case	47	No	Yes	16	4.69	0.45	4.46	1.37	2.67	19.802	21.4844	Negative	No	invasive ductal carcinoma	Negative	Negative	Ⅱ
Case	53	No	Yes	16	6.55	2.71	6.11	1.28	3.14	51.1116	22.5827	Positive	Yes	invasive ductal carcinoma	Positive	Positive	Ⅱ
Case	54	No	Yes	16	4.83	1.41	6.05	1.55	3.48	27.0847	24.3418	Positive	Yes	invasive ductal carcinoma	Negative	Positive	Ⅱ
Case	35	No	Yes	15	3.67	0.46	2.99	1.75	0.99	54.7262	32.2222	Negative	No	invasive ductal carcinoma	Positive	Positive	Ⅰ
Case	42	No	Yes	13	4.87	1.51	3.71	1.22	1.8	37.4863	29.2304	Negative	No	breast carcinoma in situ(CLS)	Negative	Negative	Ⅰ
Case	52	No	Yes	17	4.9	0.99	6.52	1.42	4.19	25.0073	23.8751	Positive	No	invasive ductal carcinoma	Positive	Positive	Ⅱ
Case	43	No	Yes	17	4.3	2.05	5.89	1.49	2.85	17.4807	23.8281	Negative	No	invasive ductal carcinoma	Negative	Negative	Ⅳ
Case	49	No	No	16	4.77	1.12	4.29	1.13	2.85	29.7497	27.1203	Negative	No	invasive ductal carcinoma	Negative	Negative	Ⅱ
Case	53	Yes	Yes		4.01	0.9	4.42	1.05	2.45	20.11	21.4844	Negative	No		Positive	Positive	Ⅰ
Case	55	No	No	19	5.62	1.27	4.86	1.23	3.23	56.4172	22.5827	Positive	Yes		Negative	Negative	Ⅱ
Case	35	No	Yes		9.73					40.3405	29.2304	Positive	Yes		Negative	Negative	Ⅱ
Case	55	No	No	15	5.12	2.99	5.68	1.36	2.7	27.74	22.5466	Negative	No	invasive ductal carcinoma	Negative	Negative	Ⅰ
Case	56	No	No	14	10.45	1.32	6.89	1.38	4.53	19.802	22.5827	Negative	No	invasive ductal carcinoma	Positive	Positive	Ⅰ
Case	58	Yes	No	15	4.74	2.18	5.8	1.09	2.56	20.8344	28.764	Positive	No	invasive ductal carcinoma	Negative	Negative	Ⅱ
Case	39	No	Yes	15	4.64	1.45	4.67	1.34	2.44	37.2836	21.6311	Positive	No	invasive ductal carcinoma	Positive	Positive	Ⅱ
Case	33	Yes	Yes	12	7.42	1.84	3.73	1.33	1.54	24.4618	21.4844	Negative	No	invasive ductal carcinoma	Negative	Negative	Ⅰ
Case	48	No	Yes	17	7.49	2.79	6.1	1.68	3.54	30.1156	24.4646	Negative	Yes	invasive ductal carcinoma	Positive	Positive	Ⅱ
Case	42	No	Yes	15	3.73	2.4	6.51	1.33	3.5	19.6534	27.3437	Positive	No	invasive lobular carcinoma	Negative	Negative	Ⅰ
Case	54	Yes	Yes	17	3.9	1.02	4.62	1.08	1.69	24.4618	24.8358	Negative	Yes	invasive ductal carcinoma	Positive	Positive	Ⅱ
Case	54	No	Yes	15	4.09	0.99	5.35	1.21	2.89	18.1806	26.4855	Negative	No	invasive ductal carcinoma	Negative	Negative	Ⅱ
Case	37	No	Yes	13	4.82	1.41	3.72	1.2	1.69	20.7507	20.7612	Negative	Yes	invasive ductal carcinoma	Negative	Negative	Ⅱ
Case	60	No	No	13	5.37	1.1	5.22	1.37	3.13	48.4687	27.852	Negative	No	invasive ductal carcinoma	Negative	Negative	Ⅰ
Case	57	No	No	14	5.39	1.26	6.33	1.9	2.74	53.52	24.0346	Positive	No	invasive ductal carcinoma	Negative	Negative	Ⅱ
Case	40	No	Yes	13	4.35	0.92	5.56	1.37	2.97	31.8004	21.7738	Negative	No	invasive ductal carcinoma	Positive	Positive	Ⅰ
Case	43	No	Yes	15	5.04	2.06	6.19	1.36	3.25	56.4172	28.8889	Positive	No	invasive ductal carcinoma	Negative	Negative	Ⅱ
Case	64	No	No	13	6.21	0.99	4.99	1.22	3.18	52	25.3906	Positive	No	invasive ductal carcinoma	Negative	Negative	Ⅲ
Case	58	No	No	19	4.56	1.67	6.29	1.24	3.82	39.1503	27.7344	Positive	Yes	invasive ductal carcinoma	Negative	Negative	Ⅲ
Case	42	No	Yes	16	4.32	1.4	5.1	1.38	2.49	34.6396	24.2187	Positive	No	breast carcinoma in situ(CLS)	Negative	Negative	Ⅱ
Case	59	No	No	16	4.47	1.05	4.26	1.22	2.38	36.5366	21.9713	Negative	No	invasive ductal carcinoma	Positive	Positive	Ⅱ
Case	42	No	Yes	14	4.22	1.04	4.79	1.56	2.27	53.7611	27.3437	Negative	No	invasive ductal carcinoma	Negative	Negative	Ⅰ
Case	59	No	No	16	4.46	1.11	5.53	1.77	3.02	25.5531	24.4444	Positive	No	invasive ductal carcinoma	Negative	Negative	Ⅱ
Case	43	No	Yes	15	5.37	1.21	4.43	1.57	1.99	30.6648	23.4375	Negative	No	invasive ductal carcinoma	Negative	Positive	Ⅰ
Case	36	No	Yes	15	5.06	0.82	4.75	1.87	2.28	18.85	24.3418	Positive	Yes	invasive ductal carcinoma	Negative	Negative	Ⅱ
Case	56	No	No	15	4.78	0.95	4.22	1.49	1.81	35.6239	20.7967	Positive	Yes	invasive ductal carcinoma	Negative	Negative	Ⅱ
Control	53	No	Yes	15	4.5	1.21	5.1	2.57	1.3	26.6458	20.7612
Control	47	No	Yes	18	6.62	1.51	6	2.09	3.01	21.1964	20.7612
Control	54	No	Yes	12	3.81	1.4	2.88	1.5	1.65	32.0714	25.2595
Control	45	No	Yes	14	3.81	1.76	4.68	1.25	3.08	25.5531	29.6665
Control	31	No	Yes	16	5.37	1.25	6.1	2.15	1.05	20.1108	20.7612
Control	49	No	Yes	12	5.38	1.55	5.07	2.19	2.57	32.5586	26.8977
Control	29	No	Yes	12	8.67	1.01	2.26	1.59	2.455	34.1514	25.2595
Control	49	No	Yes	13	3.7	1.26	3.53	1.34	1.94	23.3719	23.0469
Control	55	No	No	16	5.21	0.71	4.13	2.67	2.32	22.83	24.2215
Control	40	No	Yes	17	5.36	0.79	4.48	1.84	2.48	37.1927	19.721
Control	56	No	No	20	4.24	0.29	4	1.21	1.51	19.802	24.2215
Control	51	No	Yes	14	4.5	0.35	3.1	1.09	1.5	34.1514	24.2215
Control	44	No	Yes	12	4.95	0.54	3.4	1.51	3.3	31.6534	25.9516
Control	55	No	Yes	14	5.77	0.65	5.58	1.82	2.63	21.6534	22.7732
Control	48	No	Yes	16	5.12	3.75	4.35	1.8	2.8	22.83	25.5296
Control	48	No	Yes	14	3.69	1.19	6.25	1.64	4.277	24.3719	23.9188
Control	50	No	Yes	13	3.27	1.3	3.94	1.25	2.43	24.2801	22.2656
Control	31	No	Yes	16	4.35	1.08	4.1	2.39	1.08	19.6534	25.9516
Control	58	No	No	16	4.69	0.67	4.85	2.23	2.49	21.6534	20.5761
Control	54	Yes	No	16	4.7	0.76	5.09	1.52	2.42	35.6239	23.833
Control	67	No	No	17	6.2	1.22	5.1	1.7	3.16	37.099	16.0231
Control	54	No	No		6.91	1.07	4	2.29	1.18	22.5486	20.7612
Control	54	No	Yes	13	5.77	2.52	3.99	2.25	2.24	34.4618	31.6443
Control	56	No	No	15	4.87	1.21	5.1	2.65	1.81	35.6239	20.7612
Control	52	No	Yes	12	8	3.39	5.51	1.54	3.59	35.0714	26.3465
Control	67	No	Yes	12	2.79	1.55	2.8	0.91	1.75	32.5095	21.7993
Control	56	No	No	14	4.82	4.65	6.57	2.12	4.32	26.2801	26.0262
Control	59	No	No	12	5.2	1.84	6.46	2.28	2.81	34.2801	27.1416
Control	55	No	No	16	4.84	1.57	3.9	2.01	2.12	18.6534	25.3843
Control	50	No	Yes	15	4.65	1.65	4.2	1.87	2.21	33.23	25.2092
Control	40	No	Yes	18	4.62	1.7	4.5	2	1.56	21.8344	28.3447
Control	58	No	No	17	4.9	1.05	4.9	0.97	1.43	37.2836	27.6361
Control	64	No	No	15	5.48	1.15	5.1	2.59	1.78	35.6239	23.03
Control	38	No	Yes	17	9.14	1.4	3.6	1.7	2.27	27.5554	22.7732
Control	55	Yes	No	17	3.87	0.75	6.04	1.67	2.94	20.1108	20.0288
Control	59	No	No	13	8.76	1.09	2.7	1.27	0.89	32.8652	22.7732
Control	63	No	No	13	6.13	0.35	3	2.09	1.62	18.802	27.6361
Control	59	No	No	14	10.4	0.91	3.5	1.75	1.35	37.2836	21.2585
Control	46	No	Yes	13	4.67	0.98	3.6	1.09	1.57	19.23	23.3844
Control	47	No	Yes	14	4.35	0.64	4.48	2.35	2.32	34.1514	27.6095
Control	41	No	Yes	14	4.35	1.01	3.1	3.01	1.07	15.03	16.6525
Control	56	No	No	15	4.03	1.21	3.2	1.95	3.8	24.31	27.2509
Control	57	Yes	No	15	4.92	1.76	4.1	2.09	1.57	34.6562	29.7619
Control	53	No	No	14	7.48	1.09	2.6	2.11	2.9	19.56	24.8016
Control	44	No	Yes	14	5.09	0.39	5.1	1.91	1.77	23.87	27.6361
Control	56	No	Yes	16	5.48	0.91	5	2.08	3	16.36	19.8413
Control	48	No	Yes	14	4.63	0.78	2.9	2.8	3.4	15.74	18.0697
Control	51	No	Yes	14	4.69	1.05	3.9	2.18	2.1	16.06	20.7967
Control	53	No	Yes	12	3.81	1	4.08	1.79	2.6	23.0496	23.0469
Control	44	No	Yes	14	10.09	1.75	4.5	1.99	2.5	21.04	27.2509
Control	41	No	Yes	14	4.37	1.81	4.5	1.79	1.67	17.06	20.7967
Control	69	No	Yes	13	6.96	0.89	4.1	0.87	1.97	19.23	23.0469
Control	69	No	Yes	13	4.94	0.51	5.1	0.95	1.97	15.25	19.721
Control	60	No	Yes	13	2.75	0.95	3.9	2.17	1.79	35.6239	21.1553
Control	35	Yes	Yes	14	4.44	4.2	2.91	2.28	2.52	24.2801	28.9993
Control	50	No	Yes	13	6	1.57	4	2.75	1.42	27.92	25.0995
Control	54	No	Yes	16	4.53	0.85	4.61	2.25	2.4	22.5486	21.4844
Control	62	No	No	14	6.13	1.77	5.7	3.09	2.19	18.6534	25.0995
Control	58	No	No	15	5.53	1.8	6	3.1	3.09	27.4028	19.721
Control	59	No	No	17	4.49	1.9	5	1.95	2.6	22.83	28.9993
Control	64	No	No	17	4.6	1.6	4.9	1.79	3	37.2836	22.231
Control	41	No	Yes	14	4.61	0.95	4.1	1.32	3	24.4618	23.6652
Control	33	No	Yes	16	4.26	0.87	3.7	1.97	2.91	23.0496	21.5139
Control	53	No	Yes	14	4.93	1.55	5.24	2.58	2.6	27.6239	26.3465
Control	42	No	Yes	12	7.44	0.95	3	1.91	1.81	37.2836	26.5338
Control	61	No	No	14	4.61	0.75	2.9	1.87	3	23.0496	21.7738
Control	26	No	Yes	12	3.92	1.1	5.7	2.39	2.91	26.322	21.7738
Control	57	No	Yes	15	4.94	1.75	5.15	2.34	3.98	32.5095	22.0317
Control	40	Yes	Yes	15	6.56	1.15	5.1	2.49	1.87	38.4277	25.4028
Control	65	No	Yes	14	5.61	1.57	4.9	2.07	3.2	29.6868	26.3465
Control	45	No	Yes	14	4.14	0.99	4.1	2.87	2.2	37.2836	22.1367
Control	60	No	No	17	4.57	0.72	4	0.9	2.1	35.0073	21.7738
Control	57	No	No	18	5.27	5.25	4.27	1.82	2.49	32.1108	25.5296
Control	54	No	Yes	15	4.62	1.4	2.88	2.41	3.32	33.23	25.2595
Control	70	No	Yes	12	9.1	1.94	5.12	2.25	3.08	21.6534	23.3091
Control	46	No	Yes	14	2.6	1.76	4.68	1.19	2.57	37.2836	29.6665
Control	42	No	Yes	12	4.4	2.27	3.9	1.96	1.29	37.2836	22.6562
Control	46	No	Yes	15	3.9	0.34	2.34	1.22	0.75	37.2836	20.7612
Control	59	No	Yes	12	4.29	1.55	5.07	2.34	1.94	26.6239	26.8977
Control	44	No	Yes	14	4.23	1	4.83	2.42	2.65	32.87	24.2215
Control	67	No	No	18	5.72	0.97	3.9	1.91	0.89	24.4618	19.9594
Control	44	No	Yes	12	4.93	0.45	2.35	1.62	1.62	34.1514	23.03
Control	60	No	No	13	5.16	2.07	4.1	3.29	2.57	23.0496	16.0231
Control	33	Yes	Yes	12	4.28	1.26	3.53	1.67	2.32	37.2836	23.0469
Control	31	No	Yes	12	4.26	0.28	2.68	2.25	0.82	38.6746	23.8751
Control	55	No	Yes	14	4.67	0.71	4.13	1.84	2.48	28.0183	24.2215
Control	40	No	Yes	14	4.29	0.79	4.48	1.52	3.42	24.2801	19.721
Control	63	No	No	14	5.24	3	5.9	2.78	2.2	33.6	23.8751
Control	46	No	Yes	14	4.77	1.12	5.48	1.45	2.8	35.6239	18.8189
Control	45	No	Yes	13	3.27	0.61	2.18	1.55	1.65	34.6562	27.852
Control	54	No	Yes	14	4.59	0.8	6	2.97	2.79	32.0714	22.7732
Control	42	No	Yes	14	5.2	0.31	6.1	1.79	1.19	25.01	23.1405
Control	51	No	No	18	7.32	0.79	5.1	1.85	2.64	22.5586	21.6713
Control	60	No	No	14	5.69	0.46	3.24	2.22	1.54	29.6868	25.9516
Control	41	No	Yes	14	5.15	1.43	4.98	1.23	2.63	24.4618	23.9188
Control	54	No	Yes	13	4.41	0.76	5.09	1.58	2.65	32.2801	23.833
Control	57	No	No	14	2.79	0.47	4.32	2.25	2.24	34.1514	18.8189
Control	49	No	Yes	15	4.81	0.91	3.7	1.69	2.37	20.1108	25.5296
Control	35	No	Yes	14	5.32	1.01	5.52	2.15	2.63	26.83	22.03
Control	43	No	Yes	15	4.06	1.8	5.38	1.36	2.95	30.6534	26.0262
Control	43	No	Yes	13	4.46	0.9	5.09	1.53	2.48	21.6534	20.1951
Control	58	Yes	No	16	5.32	1.25	4.91	1.22	2.98	35.6239	23.9188
Control	62	No	No	14	5.62	0.89	3.9	1.07	1.81	22.83	25.2595
Control	55	Yes	Yes	14	9.08	0.91	4.1	0.87	2.92	37.1927	23.3091
Control	36	No	Yes	14	8.01	0.89	5.1	2.09	2.17	32.6239	29.6665
Control	71	No	No	15	4.57	0.4	4.02	1.71	1.83	27.4028	28.9062
Control	45	No	Yes	13	5.42	0.32	4.64	2.78	2.63	23.0496	30.0433
Control	51	No	Yes	15	4.32	2.66	6.1	2.25	2.21	37.2836	22.7732
Control	39	Yes	Yes	16	4.43	1.42	3.98	2.24	2.2	25.0073	29.6875
Control	41	No	Yes	13	4.62	0.9	6.52	1.87	2.95	37.2836	22.0317
Control	56	Yes	No	17	4.28	1.18	4.36	0.96	2.87	23.0496	22.7732
Control	46	Yes	Yes	14	4.68	1.37	5.96	1.11	2.53	26.322	18.8189
Control	32	Yes	Yes	15	3.81	1.17	5.9	2.59	2.91	17.4028	26.8977
Control	54	No	No	16	8.68	2.52	3.99	1.82	2.63	38.4277	33.6221
Control	55	Yes	Yes	16	4.04	0.65	5.58	1.8	2.8	38.6868	22.7732
Control	58	No	Yes	15	4.59	3.75	4.35	1.64	3.177	37.2836	25.5296
Control	46	No	Yes	12	4.67	1.07	6	2.27	2.92	34.4618	24.2215
Control	59	No	No	13	4.41	0.51	5.08	2.29	3.03	25.19	23.4236
Control	46	No	Yes	14	4.83	1.45	5.56	2.64	2.53	23.0496	22.2656
Control	58	No	Yes	12	5.46	1.19	6.25	2.25	2.43	33.9676	23.9188
Control	37	No	Yes	16	4.79	0.86	3.73	1.3	2.32	25.55	24.7252
Control	50	No	Yes	17	5.47	1.3	3.94	1.04	2.79	19.6534	22.2656
Control	40	Yes	Yes	14	5.9	1.22	5.11	1.47	2.95	24.4618	26.3672
Control	52	No	No	14	2.75	3.39	5.51	2.63	2.49	37.1927	26.3465
Control	47	No	Yes	17	4.11	1.09	5.13	0.99	2.2	35.6239	23.833
Control	51	No	Yes	15	0.13	1.65	6.38	1.46	2.57	24.1686	20.5761
Control	41	Yes	Yes	14	6.85	0.97	4.26	2.41	2.22	21.8344	23.9188
Control	58	No	No	14	7.72	0.67	4.85	2.7	3.76	22.5586	20.5761
Control	52	No	Yes	12	4.92	1.38	5.5	2.15	2.63	31.8004	32.6332
Control	42	No	Yes	15	5.39	0.85	3.8	2.1	1.99	26.2801	26.3465
Control	55	No	Yes	13	4.88	0.5	3.27	2.35	1.61	23.0496	23.3844
Control	53	No	No	15	4.66	1.23	6.45	2.54	4.29	20.6534	25.5296
Control	53	No	Yes	17	5.51	1.36	5.79	1.4	3.2	37.099	23.833
Control	53	No	No	13	5.19	0.73	3.93	2.05	2.41	20.1108	22.0317
Control	34	Yes	Yes	13	3.69	0.34	4.64	1.71	2.4	32.5486	25.5296
Control	54	No	Yes	15	5.76	0.73	3.74	1.52	2.39	31.8344	22.0317
Control	52	No	Yes	14	4.82	0.72	5.79	0.93	2.8	33.3719	22.3081
Control	49	No	Yes	18	4.71	2.07	5.48	1.37	3.59	23.0496	16.0231
Control	53	No	Yes	17	4.74	2.52	4.57	2.18	2.63	36.1768	22.2656
Control	48	No	Yes	16	4.33	0.34	4.61	1.82	2.36	27.2836	25.9516
Control	53	Yes	Yes	18	4.05	1	5.15	2.85	2.57	31.1964	19.721
Control	71	No	Yes	12	5.11	1.22	5.1	1.12	4.32	36.1768	24.7252
Control	37	No	Yes	15	4.24	0.78	3.49	1.28	3.8	33.05	22.7732
Control	55	No	Yes	15	4.24	0.53	4.7	2.7	2.6	21.6534	27.3437
Control	32	No	Yes	14	2.67	0.81	4.19	2.03	2.63	27.9225	25.5296
Control	56	No	Yes	14	2.53	4.65	6.57	2.28	2.81	34.1514	26.0262
Control	50	No	Yes	15	9	2.15	6.52	1.87	2.95	38.4277	23.9188
Control	47	No	Yes	14	5.79	1.12	4.07	1.71	1.72	23.0496	32.6332
Control	51	No	Yes	15	5.72	0.74	5.04	2.22	2.65	33.05	19.1953
Control	52	No	No	16	4.41	1.09	3.7	1.81	2.99	37.2836	22.0386
Control	44	No	Yes	14	7.9	1.83	5.16	1.58	3.14	26.19	22.7732
Control	55	No	Yes	14	4.59	1.84	4.81	2.1	3	23.0496	25.5296
Control	45	No	Yes	14	4.76	0.83	5.6	1.62	3.64	32.4618	22.2656
Control	59	Yes	No	14	4.98	1.84	6.46	1.94	2.58	24.24	27.1416
Control	54	No	Yes	15	4.52	0.41	5.42	1.95	2.24	24.9167	25.1486
Control	42	No	Yes	16	5.47	1.22	5.53	2.39	3.24	26.0847	22.7732
Control	53	No	No	16	5.38	0.82	5.62	2.51	3.01	34.8874	23.9188
Control	50	No	Yes	11	4.51	0.51	4.67	1.66	3.04	37.099	27.5482
Control	59	No	No	18	6.36	0.75	5.8	1.17	2.54	19.802	22.1367
Control	54	No	Yes	16	4.23	1.41	6.41	1.44	3.244	33.4618	25.5296
Control	43	No	Yes	14	5.1	1.09	5.5	2.13	2.1	22.5586	23.03
Control	52	No	Yes	14	2.53	1.07	5.3	2.91	2.17	24.1686	17.9982
Control	45	No	Yes	13	4.16	0.77	4.9	0.91	2.17	26.2801	23.0469
Control	53	No	No	14	4.55	0.96	4.8	2.29	3.3	37.1927	24.2215
Control	70	No	No	15	5.11	0.99	5.1	2.92	1.98	21.6534	19.721
Control	48	No	Yes	14	4.11	0.87	3.9	1.37	2.61	34.6534	23.8751
Control	65	No	No	20	5.26	1.21	4.5	0.97	3.1	20.1108	18.8189
Control	61	No	No	13	5.22	1.35	4.1	1.39	2.92	24.4618	27.852
Control	59	No	No	14	3.2	1.51	4	1.71	3.01	22.5486	22.7732
Control	62	No	No	14	5.62	1.62	3.1	2.37	3.11	31.8344	22.7732
Control	36	No	Yes	15	4.49	0.96	3.7	0.91	2.54	37.2836	25.9516
Control	59	No	No	14	5.69	0.89	5.1	2.58	1.75	23.0496	23.9188
Control	53	No	Yes	15	9	1.26	5.2	3.07	0.98	24.3719	18.3655
Control	40	No	Yes	16	9.8	1.39	3.9	1.09	1.17	36.1768	23.833
Control	51	No	Yes	14	4.67	1.26	3.7	1.98	2.98	37.2836	18.8189
Control	28	No	Yes	12	4.65	1.9	4.9	2.37	1.34	30.6534	22.7732
Control	29	No	Yes	18	2.61	1.15	4.7	1.95	2.19	36.1768	23.5078
Control	66	No	No	18	13.2	1.08	3.1	2.09	1.96	33.42	26.0262
Control	59	No	No	15	4.11	2.09	4.1	3.1	3.1	31.6534	20.5761
Control	39	No	Yes	13	4.34	2.11	4.9	0.98	1.19	27.74	23.9188
Control	59	No	No	15	2.51	2.15	5.1	1.75	1.91	34.1514	27.5482
Control	64	No	No	14	4.16	2.09	5.9	3.1	1.31	38.4277	23.8751
Control	30	No	Yes	16	4.96	0.77	3.1	2.09	1.7	33.0496	22.9568
Control	26	No	Yes	15	3.7	0.75	4.5	1.41	2.21	33.42	28.9062
Control	62	No	No	13	4.24	0.95	2.8	1.91	2.11	27.105	29.6427
Control	27	No	Yes	14	6.2	1.39	6	1.09	2.19	23.0496	22.7732
Control	61	No	No	13	4.96	1.41	4.9	2.69	2.31	24.4618	16.0231
Control	66	No	No	18	6.5	1.91	3	2.13	2.41	29.6868	22.7732
Control	44	Yes	Yes	15	4.93	1.39	3.1	2.87	1.87	24.1686	18.8189
Control	32	No	Yes	14	5.04	1.95	4.1	2.96	2.91	27.0262	25.7117
Control	44	No	No	17	5.38	2.13	4.7	1.67	2.87	34.8874	32.4354
Control	54	No	No	21	5.11	2.91	5.7	2.76	2.54	37.099	22.7732
Control	51	No	No	14	6.46	2.41	4.9	3.01	2.17	27.4028	25.5296
Control	56	No	No	17	5.54	1.51	5	1.89	2.96	32.4618	22.7732
Control	32	No	Yes	14	5.4	2.97	3.1	2.6	1.17	27.4277	23.4236
Control	66	No	No	15	6.87	2.17	2.7	2.69	1.97	31.8004	25.4028
Control	52	No	No	14	4.14	1.2	3	1.91	1.62	36.83	22.2656
Control	55	No	No	16	4.11	1.14	3.9	2.38	1.79	34.6396	23.9188
Control	57	No	No	16	5.9	3.1	4.1	2.89	3	37.099	22.2656
Control	60	No	No	13	6.36	1.09	5.9	1.71	3.1	37.099	26.3465
